# Supplementary material for: Serum Cartilage Oligomeric Matrix Protein in Late-Stage Osteoarthritis: Association with Clinical Features, Renal Function, and Cardiovascular Biomarkers
Source: J Clin Med. 2020 Jan 18;9(1):268. doi: 10.3390/jcm9010268 (PMC7019234; doi:10.3390/jcm9010268)
Supplement: Supplementary file 1 [file jcm-09-00268-s001.zip]

Archive with 5 entries (5 files):
- Riegger-COMP-Revision-Supplemental Material/Figure S1.docx
- Riegger-COMP-Revision-Supplemental Material/Figure S2.docx
- Riegger-COMP-Revision-Supplemental Material/Table S1A+B.docx
- Riegger-COMP-Revision-Supplemental Material/Table S2.docx
- Riegger-COMP-Revision-Supplemental Material/Table S3A+B.docx
